# Supplementary material for: Human exposure to PM10 microplastics in indoor air
Source: PLoS One. 2025 Jul 30;20(7):e0328011. doi: 10.1371/journal.pone.0328011 (PMC12310009; doi:10.1371/journal.pone.0328011)
Supplement: S1 Table — (XLSX) [file pone.0328011.s001.xlsx]

## Sheet: S1_Table
Indoor Environment	Location type	Features	Sample name	Air volume, (m3)	MP/m3	Sampling duration, (h;m)	Date of sampling	Activity
Residential	Apartment I (home office)	wooden floor, curtains	ML 11	0.90	2693	1h 0m	2023-03-05	low
	Apartment I (bedroom)	wooden floor	ML 12A	0.92	329	1h 0m	2023-03-05	low
	Apartment I (living room)	wooden floor, curtains	ML 13	0.93	2281	1h 0m	2023-03-05	low
	Apartment I blank		Blank ML 10-14	0	0	0h 0m	2023-03-05	low
	Apartment II (home office)	tiled floor	MP 11	9.18	231	10h 15m	2023-01-31	low
	Apartment II (home office)	tiled floor	MP 15	0.96	34404	1h 0m	2023-02-04	high
	Apartment II (home office)	tiled floor	MP 16	2.87	528	3h 0m	2023-02-05	low
	Apartment III (living room)	wooden floor, rug, curtains	MP 4	8.61	246	8h 10m	2023-01-04	low
	Apartment II/III blank		Blank MP 4-16	0	0	0h 0m	2023-01-04	low
Car cabin	Car I	new, car mileage = 8,000 km, textile (polyester) fabric	MP Car 1 (3)	2.00	1515	4h30m	2023-04-25	Toulouse – Marseille / Highway+rain
			MP Car 2 (4)	0.31	977	0h 42m	2023-04-28	Marseille / downtown
			MP Car 3 (6)	1.76	2238	4h 0m	2023-05-01	Marseille – Grenoble / Highway
	Car I blank		Blank Car I 1-3	0	0	0h 0m	2023-04-25	Highway
	Car II	old, car mileage = 175,000 km, textile fabric	MP CAR II 1	0.69	3513	0h 35m	2023-04-15	Toulouse –Sigean / Highway
			MP CAR II 2	0.54	2245	1h 35m	2023-04-16	Sigean – Toulouse / Highway
	Car II blank		Blank Car II 1-2	0	0	0h 0m	2023-04-15	Highway
