# Supplementary material for: Human exposure to PM10 microplastics in indoor air
Source: PLoS One. 2025 Jul 30;20(7):e0328011. doi: 10.1371/journal.pone.0328011 (PMC12310009; doi:10.1371/journal.pone.0328011)
Supplement: S2 Table — (XLSX) [file pone.0328011.s002.xlsx]

## Sheet: S2 Table
Abbreviation	Polymer type	Minimum HQI accepted, (%)
ABS	Acrylonitrile Butadiene Styrene	51
PA	Polyamide	95
PBT	Polybutylene terephthalate	68
PDMS	Polydimethylsiloxane	80
PE	Polyethylene	73
PET	Polyethylene terephthalate	61
PHB	Polyhydroxybutyrate	87
PP	Polypropylene	67
PS	Polystyrene	67
PU	Polyurethane	95
PVC	Polyvinyl chloride	77
