# Supplementary material for: Human exposure to PM10 microplastics in indoor air
Source: PLoS One. 2025 Jul 30;20(7):e0328011. doi: 10.1371/journal.pone.0328011 (PMC12310009; doi:10.1371/journal.pone.0328011)
Supplement: S3 Table — Results were obtained from five spiked samples. (XLSX) [file pone.0328011.s003.xlsx]

## Sheet: S3 Table
Concentric ring/Bin	Mean distance from the center, (mm)	Inner radius, (mm)	Outer radius, (mm)	Area, (mm2)	Mean particle count, MPs/mm2 (n=5)	Mean particle count, (%) (n=5)	SD, (%)	Median (IQR), MPs/mm2 (n=5)
1	1.25	0	2.5	19.6	3.1	8	3	2.8 (2.3 – 4.1)
2	3.75	2.5	5	58.9	3.3	25	5	3.6 (2.5 – 3.9)
3	6.25	5	7.5	98.2	2.5	31	4	2.6 (2 – 2.9)
4	8.5	7.5	9.5	106.8	2.6	36	6	2.8 (2 – 3.1)
