# Supplementary material for: Human exposure to PM10 microplastics in indoor air
Source: PLoS One. 2025 Jul 30;20(7):e0328011. doi: 10.1371/journal.pone.0328011 (PMC12310009; doi:10.1371/journal.pone.0328011)
Supplement: S4 Table — Concentrations are reported for total and fine particulate matter (PM) size ranges from 1–10 μm (PM10). (XLSX) [file pone.0328011.s004.xlsx]

## Sheet: S4_Table
Suspended MP	Total (IQR), (MPs/m3)	MP1-10μm (IQR), (MPs/m3)
All data	1877 (478-2384)	1704 (399-2384)
Residential	528 (288-2487)	422 (280-2487)
Car cabin	2238 (1515-2245)	1894 (1515-2245)
